# Supplementary material for: What the near Future Holds for Sacubitril/Valsartan: A Summary of Major Ongoing Studies
Source: J Cardiovasc Dev Dis. 2022 Feb 10;9(2):54. doi: 10.3390/jcdd9020054 (PMC8875386; doi:10.3390/jcdd9020054)
Supplement: Supplementary file 1 [file jcdd-09-00054-s001.zip]

Archive with 1 entries (1 files):
- jcdd-1563174-supplementary.pdf
